# Supplementary material for: Systemic Soluble and Cellular Immune Response in Acute Rheumatic Fever and Rheumatic Heart Disease: A Systematic Review of Human Studies
Source: Pathogens. 2025 Nov 19;14(11):1185. doi: 10.3390/pathogens14111185 (PMC12655604; doi:10.3390/pathogens14111185)
Supplement: Supplementary file 1 [file pathogens-14-01185-s001.zip]

Archive with 1 entries (1 files):
- pathogens-3910965-supplementary.pdf
